# Supplementary material for: Impact of Methyl Jasmonate on Terpenoid Biosynthesis and Functional Analysis of Sesquiterpene Synthesis Genes in Schizonepeta tenuifolia
Source: Plants (Basel). 2024 Jul 12;13(14):1920. doi: 10.3390/plants13141920 (PMC11280979; doi:10.3390/plants13141920)
Supplement: Supplementary file 1 [file plants-13-01920-s001.zip]

Archive with 1 entries (1 files):
- plants-3083982-supplementary.pdf
